# Supplementary material for: Participatory Co-Design and Evaluation of a Novel Approach to Generative AI-Integrated Coursework Assessment in Higher Education
Source: Behav Sci (Basel). 2025 Jun 12;15(6):808. doi: 10.3390/bs15060808 (PMC12189063; doi:10.3390/bs15060808)
Supplement: Supplementary file 1 [file behavsci-15-00808-s001.zip]

Archive with 1 entries (1 files):
- behavsci-3647282-supplementary.pdf
